# Supplementary material for: Identification of a cis-acting DNA–protein interaction implicated in singular var gene choice in Plasmodium falciparum
Source: Cell Microbiol. 2012 Sep 4;14(12):1836–48. doi: 10.1111/cmi.12004 (PMC3549481; doi:10.1111/cmi.12004)
Supplement: Supplementary file 3 [file cmi0014-1836-SD11.txt]

Integration of pBkmin at thekahrp locus D
kahrp locusC
Figure S1_Brancucci et al.
A
kahrp
PFB0100c  
BglII
4960bp
hdhfr-gfp
kahrp wt
PFB0105c
BglII
pBkmin (n)
bsd
hsp86
rep20
var intron
kahrpmin kahrpmin
Integration of pBC1kmin and 
pBC2kmin at thekahrp locus 
E
F Integration of pBC3kmin 
at thekahrp locus 
kahrp
PFB0100c  
BglII
5178 bp
hdhfr-gfp
kahrp wt
PFB0105c
HindlII
pBC3kmin (n)
bsd
hsp86rep20
upsC fragmentupsC fragment var intron
kahrpmin kahrpmin
B
HindlII
kahrp
PFB0100c  
BglII
PFB0105c
9100bp
kahrp wt
kb
pBkmin pBkmin-RI
kahrp
integration at kahrp locus 
kb
pBC1kmin pBC2kmin pBC3min
5
6
8
10 kahrp
integration at kahrp locus
integration at kahrp locus 
kahrp probe
BglII/HindIII digested 
kahrp
PFB0100c  
BglII
13’732 bp
hdhfr-gfp
kahrp wt
PFB0105c
HindlII
/ 
bsd
hsp86rep20
upsC fragmentupsC fragment var intron
kahrpmin kahrpmin
pBC1kmin (n) pBC2kmin (n)
E I E I
kahrp probe
BglII/HindIII digested 
E I E I E I
5
6
8
10
