# Supplementary material for: Identification of a cis-acting DNA–protein interaction implicated in singular var gene choice in Plasmodium falciparum
Source: Cell Microbiol. 2012 Sep 4;14(12):1836–48. doi: 10.1111/cmi.12004 (PMC3549481; doi:10.1111/cmi.12004)
Supplement: Supplementary file 7 [file cmi0014-1836-SD12.txt]

pBC4
pBC
-2488 -1
-1057
-2488
3D7/pBC 3D7/pBC4 3D7/pBC 3D7/pBC43D7/pBC4 3D7/pBC 
 3
2
1.5
kb
 3
2
1.5
kDa
 37
 50
 37
 50
Figure S2_Brancucci et al.
8-18 hpi 24-34 hpi16-26 hpi
hDHFR-GFP
GAPDH
hdhfr-gfp
hsp86
