# Supplementary material for: Identification of a cis-acting DNA–protein interaction implicated in singular var gene choice in Plasmodium falciparum
Source: Cell Microbiol. 2012 Sep 4;14(12):1836–48. doi: 10.1111/cmi.12004 (PMC3549481; doi:10.1111/cmi.12004)
Supplement: Supplementary file 10 [file cmi0014-1836-SD13.txt]

MEE2 scrambled  AGTATATAGTATTGAATTGTAATTGTCAATTTCTGTATTTATTGTTA
rifin (PFB0035c)
+25x
+100x
+500x
no competitor
probe only
MEE2  TGATAATGATGTTTTTTTTTTGTTATAGATTATGATAACAAGCTTTA
+25x
+100x
+500x
upsA (PFD1235w)
+25x
+100x
+500x
+25x
+100x
+500x
 TTGAAATATATTTAGTGCATATATATTGATTATAATAATTGTAATGT
 ATATTATGGAACTATAATAATATTATAGATTAAGAATATGTAATTCA
Figure S3_Brancucci et al.
MEE2
+25x
+25x
+100x
+250x
+500x
+25x
+100x
+250x
+500x
no competitor
probe only
+100x
+250x
+500x
MEE2 scrambled
upsB (PFL0005w)
TGATAATGATG-TTTTTTTTTTGTTATAGATTATGATAACAAGCTTTA
AGTATATAGTA-TTGAATTGTAATTGTCAATTTCTGTATTTATTGTTA
TGTAATTGTTGTTTTTTTTTTTG--TTAGAATATTTAAATTTATTATAA
+25x
+100x
+25x
+100x
+25x
+100x
+25x
+100x
no competitor
probe only
MEE2  TGATAATGATGTTTTTTTTTTGTTATAGATTATGATAACAAGCTTTA
MEE2 scrambled  AGTATATAGTATTGAATTGTAATTGTCAATTTCTGTATTTATTGTTA
complex
free probe
MEE2
 TGATAATGATGTTTTTTTTTTGTTATAGATTATGATAACACGGACGTMEE2-mut6
 TGATAATGATGTTTTTTTTTTGTTCGGACGTCTGATAACAAGCTTTAMEE2-mut4
A
B
C
