# Supplementary material for: Identification of a cis-acting DNA–protein interaction implicated in singular var gene choice in Plasmodium falciparum
Source: Cell Microbiol. 2012 Sep 4;14(12):1836–48. doi: 10.1111/cmi.12004 (PMC3549481; doi:10.1111/cmi.12004)
Supplement: Supplementary file 13 [file cmi0014-1836-SD14.txt]

Figure S4_Brancucci et al.
PFL1960w
-2488 -1
MAL13P1.1
MAL13P1.356
-325
-356
-265
PF08  0107 -249
-163
PF08  0140
(A/T)(A/T)(A/T)GA(A/T)TA
-337
-335
-496
MAL7P1.50
MAL7P1.55
PF07  0050
PF08  0103
PF08  0106
PFD0635c
-343
PFD1005c
PFL1950w
-341
-346
-389
PFD0625c -265
PFD0630c
PFD0995c
PFD1000c
PFD1015c
PFF0845c
MAL7P1.56
PF07  0048
PF07  0049
PF07  0051
PFD0615c
-265
PFL0020w
MAL8P1.207
-303
-61
-38
-61
-61
MAL7P1.187
MAL7P1.212
MAL8P1.220
PF08  0142
PF10  0001
PF10  0406
PF11  0007
PFA0005w
PFA0765c
PFB0010w
PFB1055c
PFC0005w
-347
-344
-345
-323
-348
-350
-330
-328
-373
-352
-346
-342
PFC1120c
PFD0005w
PFD1245c
PFE0005w
-361
-345
-356
-356
PFF1595c
PFI0005w
-352
-351
PFI1830c
PFL0005w
PFL0935c
PFL2665c
-355
-344
-368
-345
-353
PFL1955w -390
-380
upsC
upsB
upsA
upsB/A
upsB/C
upsE
PFF0010w
PFF1580c
PF08  0141
PF11  0008
PF11  0521
PF13  0003
PFA0015c
PFD0020c
PFD1235w
PFF0020w
PFI1820w
PFL0030c
PFL1960w
MAL13P1.1
MAL13P1.356
PF08  0107
PF08  0140
MAL7P1.50
MAL7P1.55
PF07  0050
PF08  0106
PFD0635c
PFD1005c
PFL1950w
PFD0625c
PFD0630c
PF07  0048
PFL0020w
MAL8P1.207
MAL7P1.187
MAL7P1.212
MAL8P1.220
PF10  0001
PF10  0406
PF11  0007
PFA0005w
PFA0765c
PFB0010w
PFB1055c
PFC0005w
PFC1120c
PFD0005w
PFD1245c
PFE0005w
PFF1595c
PFI0005w
PFI1830c
PFL0005w
PFL0935c
PFL2665c
PFL1955w
PFF0010w
PFF1580c
PFD0020c
PFD1235w
PF08  0142
A B
+
+
-
+
+
+
+
+
+
+
+
+
+
+
+
+
+
+
+
+
+
+
+
+
+
+
+
+
+
+
+
+
+
+
+
+
+
+
+
+
+
+
+
+
