# Supplementary material for: Identification of a cis-acting DNA–protein interaction implicated in singular var gene choice in Plasmodium falciparum
Source: Cell Microbiol. 2012 Sep 4;14(12):1836–48. doi: 10.1111/cmi.12004 (PMC3549481; doi:10.1111/cmi.12004)
Supplement: Supplementary file 16 [file cmi0014-1836-SD15.txt]

Table S1_Brancucci et al.
primer sequence (5`→ 3`) RE sites
pBKmin
kahrp-Rev-N-N gatcgcggccgcatagctagcgattctctaataattatgtacg NotI,NheI
kahrp-Fwd-P-B-C gatcctgcagatgactagatctacgtgtaatcgatcctaaaactgcatgtagtg PstI,BglII,ClaI
upsC-Kmin hybrid promoters
upsC-1 forw cagtggatccatttcatcattattaaagtagag BamHI
upsC-1 rev cagtggatccttctatctatattatctaccac BamHI
upsC-2 forw cagtggatccttttttttcttttgatgttgtac BamHI
upsC-2 rev cagtggatccatatttcatactaatattattcac BamHI
upsC-3 forw cagtggatccccactacatggtattaccac BamHI
upsC-3 rev cagtggatccgttcgtgactacatgatgtc BamHI
upsC deletion constructs
upsC-F cagtagatctctttatgttggtacattatacatg BglII
upsC-R cagtgcggccgcttttgtttttttgtttatcgttcg NotI
upsC1-F cagtagatctatagaaatattactgtttggag BglII
upsC2-F cagtagatctatttcatcattattaaagtagag BglII
upsC3-F cagtagatctatttattttcatagaaatgtgg BglII
upsC4-R cagtgcggccgcaaaaagaattataatcgaagaac NotI
upsC5-R cagtgcggccgctgtttcttagtcgtactatatgtg NotI
upsC6-R cagtgcggccgctatttaatactttatattatgtgg NotI
upsC7-R cagtgcggccgcatttatattaccatgatgccg NotI
upsC8-R cagtgcggccgccacattattactctaatatgcg NotI
qPCR
PF13 0170F tggctaggatatgattggaaagaaca
PF13 0170R tacggttctatttctatatggtgaatca
gfpF acacttgtcactactttcgcgtatggtcttc
gfpR accttcaaacttgacttcagcacgtgtcttgtagt
kahrpFacggatccggtgactccttcgat
kahrpRtggtgaacctgtggtgcttggtgat
msp8F tgacgcaaaagcaagggacaacaataataatgatga
msp8R tcatcgtcatcatcattatcatcatcatcatcacc
hybridisation probes
kahrpFacggatccggtgactccttcgat
kahrpRtggtgaacctgtggtgcttggtgat
hdhfrF agctggatccgcggccgcaaaacatgcatggttcgctaaactg
hdhfrR agctgtcgacagcagcatcattcttctcatatacttcaa
hsp86F gaattgattagtaatgctagtg
hsp86R gtttcatccttagtaactgtg
EMSA oligonucleotides
MEE2-F cagttgataatgatgttttttttttgttatagattatgataacaagcttta
MEE2-R gacttaaagcttgttatcataatctataacaaaaaaaaaacatcattatca
MEE2-scrambled-F agtatatagtattgaattgtaattgtcaatttctgtatttattgtta
MEE2-scrambled-R taacaataaatacagaaattgacaattacaattcaatactatatact
MEE2-mut1-F cggacgtcatgttttttttttgttatagattatgataacaatcttta
MEE2-mut1-R taaagattgttatcataatctataacaaaaaaaaaacatgacgtccg
MEE2-mut2-F tgataatgcggacgtctttttgttatagattatgataacaagcttta
MEE2-mut2-R taaagcttgttatcataatctataacaaaaagacgtccgcattatca
MEE2-mut3-F tgataatgatgtttttcggacgtcatagattatgataacaagcttta
MEE2-mut3-R taaagcttgttatcataatctatgacgtccgaaaaacatcattatca
MEE2-mut4-F tgataatgatgttttttttttgttcggacgtctgataacaagcttta
MEE2-mut4-R taaagcttgttatcagacgtccgaacaaaaaaaaaacatcattatca
MEE2-mut5-F tgataatgatgttttttttttgttatagattacggacgtcagcttta
MEE2-mut5-R taaagctgacgtccgtaatctataacaaaaaaaaaacatcattatca
MEE2-mut6-F tgataatgatgttttttttttgttatagattatgataacacggacgt
MEE2-mut6-R acgtccgtgttatcataatctataacaaaaaaaaaacatcattatca
MEE3-F cagtacaagctttatgaatcgcatattagagtaataatgtgcatgcatgac
MEE3-R gactgtcatgcatgcacattattactctaatatgcgattcataaagcttgt
PF07 0048-F tgataatgatgttgtgttttgttaaagattatgataacaagatatat
PF07 0048-R atatatcttgttatcataatctttaacaaaacacaacatcattatca
upsB-F tgtaattgttgtttttttttttgttagaatatttaaatttattataa
upsB-R ttataataaatttaaatattctaacaaaaaaaaaaacaacaattaca
rifin-F atattatggaactataataatattatagattaagaatatgtaattca
rifin-R tgaattacatattcttaatctataatattattatagttccataatat
upsA-F ttgaaatatatttagtgcatatatattgattataataattgtaatgt
upsA-R acattacaattattataatcaatatatatgcactaaatatatttcaa
SPE1M-F cacggacaaaaaaagtaaccgagaattattatatataaatat
SPE1M-R atatttatatataataattctcggttactttttttgtccgtg
